# Supplementary material for: A Targeted LC‐MS Strategy for Low‐Abundant HLA Class‐I‐Presented Peptide Detection Identifies Novel Human Papillomavirus T‐Cell Epitopes
Source: Proteomics. 2018 May 2;18(11):1700390. doi: 10.1002/pmic.201700390 (PMC6033010; doi:10.1002/pmic.201700390)
Supplement: Supplementary file 2 — Supporting information. [file PMIC-18-na-s002.xlsx]

## Sheet: Sheet1
	Supplementary Table 1
	List of parameters that were used for LC-MS3 analysis of the HLA-A2-restricted HPV16 E6 and E7-derived peptides with the nanoAcquity-QTrap6500 instrument
	Peptide name	Peptide sequence	MS1 precursor	MS2 fragment	MS2 fragment mass	DP	CE	AF2	Transition detected in at least two IP samples
	E6 25-33	ELQTTIHDI	535.28	y7-H2O2+	405.21	78	25	0.06	-
				MH-H2O2+	526.27	78	15	0.06	-
				y6	699.37	78	23	0.09	-
				y7	827.43	78	21	0.10	-
	E7 7-15	TLHEYMLDL	567.78	b82+	502.23	86	19	0.06	-
				b6	775.34	86	19	0.09	-
				b7	888.43	86	19	0.10	-
	E7 7-15	TLHEYM(Ox)LDL	575.78	b82+	510.23	86	19	0.06	x
				b6	791.34	86	19	0.09	x
				b7	904.43	86	19	0.10	x
	E7 7-17	TLHEYMLDLQP	680.33	b82+	502.23	95	29	0.06	-
				b92+	558.77	95	25	0.07	-
				b102+	622.80	95	21	0.07	-
				b6	775.34	95	32	0.10	-
	E7 7-17	TLHEYM(Ox)LDLQP	688.33	b82+	510.23	95	29	0.06	-
				b92+	566.77	95	25	0.07	-
				b102+	630.80	95	21	0.07	-
				b6	791.34	95	32	0.10	-
	E7 10-19	EYMLDLQPET	619.78	b5-H2O	634.25	90	24	0.07	-
				b5	652.26	90	23	0.07	-
				b6	765.35	90	15	0.09	-
				b7	893.41	90	14	0.09	-
	E7 10-19	EYM(Ox)LDLQPET	627.78	b5-H2O	650.25	90	24	0.07	-
				b5	668.26	90	23	0.07	-
				b6	781.34	90	15	0.09	-
				b7	909.40	90	14	0.09	-
	E7 11-18	YMLDLQPE	1008.47	b5	636.3	10	47	0.08	-
				b6	764.36	10	39	0.09	-
				b7	861.42	10	41	0.09	-
				MH-H2O	990.46	10	37	0.09	-
	E7 11-18	YM(Ox)LDLQPE	1024.47	b5	652.3	10	47	0.08	-
				b6	780.36	10	39	0.09	-
				b7	877.42	10	41	0.09	-
	E7 11-19	YMLDLQPET	555.26	b5	636.3	111	15	0.08	-
				b6	764.36	111	13	0.1	-
				b8	990.46	111	14	0.11	-
	E7 11-19	YM(Ox)LDLQPET	563.26	b5	652.3	111	15	0.08	x
				b6	780.36	111	13	0.1	x
	E7 11-20	YMLDLQPETT	605.79	y5	575.27	86	19	0.08	-
				b5	636.3	86	15	0.09	-
				b6	764.36	86	15	0.09	-
				b8	990.46	86	17	0.09	-
	E7 11-20	YM(Ox)LDLQPETT	613.78	y5	575.27	86	19	0.08	x
				b5	652.3	86	15	0.09	-
				b6	780.36	86	15	0.09	x
	E7 11-21	YMLDLQPETTD	663.30	y5-H2O	544.22	100	33	0.09	-
				y5	562.24	100	21	0.08	-
				b5	636.3	100	23	0.08	-
				b6	764.36	100	21	0.09	-
	E7 11-21	YM(Ox)LDLQPETTD	671.30	y5-H2O	544.22	100	33	0.09	-
				y5	562.24	100	21	0.08	x
				b5	652.3	100	23	0.08	-
				b6	780.36	100	21	0.09	x
	E7 12-19	MLDLQPET	946.45	b5-H2O	583.29	130	43	0.08	-
				b5	601.3	130	40	0.09	-
				b7	827.4	130	37	0.10	-
				b8	928.44	130	33	0.10	-
	E7 12-19	M(Ox)LDLQPET	962.45	b5-H2O	599.29	130	43	0.08	-
				b5	617.3	130	40	0.09	x
				b7	843.4	130	37	0.10	-
				b8	944.44	130	33	0.10	x
	E7 12-20	MLDLQPETT	1047.50	y5	575.27	216	47	0.06	-
				b5	601.30	216	45	0.07	-
				b7	827.39	216	43	0.08	-
				b8	928.44	216	43	0.09	-
	E7 12-20	M(Ox)LDLQPETT	1063.50	y5	575.27	216	47	0.06	-
				b5	617.30	216	45	0.07	-
				b7	843.39	216	43	0.08	-
				b8	944.44	216	43	0.09	-
	E7 76-86	IRTLEDLLMGT	631.34	b92+	543.30	91	21	0.06	-
				MH-H2O2+	622.34	91	21	0.07	-
				b6	728.39	91	43	0.10	-
				b8	954.56	91	26	0.11	-
	E7 76-86	IRTLEDLLM(Ox)GT	639.34	b92+	551.30	91	21	0.06	-
				MH-H2O2+	630.34	91	21	0.07	-
				b6	728.39	91	43	0.10	-
				b8	954.56	91	26	0.11	-
	E7 77-86	RTLEDLLMGT	574.80	b5	615.31	55	43	0.10	-
				MH-H2O2+	565.79	55	21	0.08	-
				b7	841.48	55	27	0.11	-
				b8	972.52	55	22	0.12	-
	E7 77-86	RTLEDLLM(Ox)GT	582.80	b5	615.31	55	43	0.10	x
				MH-H2O2+	573.79	55	21	0.08	x
				b7	841.48	55	27	0.11	x
				b8	988.52	55	22	0.12	x
	E7 77-87	RTLEDLLMGTL	631.34	b102+	565.8	81	19	0.07	-
				MH-H2O2+	622.34	81	21	0.09	-
				b7	841.48	81	29	0.11	-
				b8	972.49	81	29	0.12	-
	E7 77-87	RTLEDLLM(Ox)GTL	639.34	b102+	573.79	81	19	0.07	x
				MH-H2O2+	630.34	81	21	0.09	x
				b7	841.48	81	29	0.11	x
				b8	988.49	81	29	0.12	x
	E7 78-86	TLEDLLMGT	496.75	b5	572.29	45	14	0.07	-
				b6	685.38	45	13	0.07	-
				b7	816.41	45	16	0.08	-
			992.50	MH-H2O	974.49	100	38	0.11	-
	E7 78-86	TLEDLLM(Ox)GT	504.75	b5	572.29	45	14	0.07	x
				b6	685.38	45	13	0.07	x
				b7	832.41	45	16	0.08	x
			1008.50	MH-H2O	990.49	100	38	0.11	-
	E7 80-90	EDLLMGTLGIV	580.81	b5	602.28	71	15	0.06	-
				y7	690.38	71	15	0.09	-
				b7-H2O	742.34	71	25	0.08	-
				b9-H2O	912.45	71	22	0.10	-
	E7 80-90	EDLLM(Ox)GTLGIV	588.81	b5	618.28	71	15	0.06	x
				y7	706.38	71	15	0.09	x
				b7-H2O	758.34	71	25	0.08	x
				b9-H2O	928.44	71	22	0.10	x
	E7 81-90	DLLMGTLGIV	516.29	y6	559.35	45	15	0.07	-
				y7	690.38	45	15	0.09	-
				b8-H2O	783.40	45	23	0.10	-
				b9	914.50	45	14	0.10	-
	E7 81-90	DLLM(Ox)GTLGIV	524.29	y6	559.35	45	15	0.07	x
				y7	706.38	45	15	0.09	-
				b8-H2O	799.40	45	23	0.10	x
				b9	930.50	45	14	0.10	x
	E7 82-90	LLMGTLGIV	916.55	b6-H2O	611.36	70	43	0.09	-
				b7-H2O	668.38	70	45	0.09	-
				b8-H2O	781.46	70	39	0.09	-
				b8	799.47	70	35	0.08	-
	E7 82-90	LLM(Ox)GTLGIV	932.55	b6-H2O	627.36	70	43	0.09	x
				b7-H2O	684.38	70	45	0.09	x
				b8-H2O	797.46	70	39	0.09	x
				b8	815.47	70	35	0.08	x
	HLA-A2 PC1	YLLPAIVHI	519.82	y5	552.35	81	27	0.08	x
				y6	649.4	81	21	0.09	x
				y7	762.49	81	19	0.09	x
	HLA-A2 PC2	AIVDKVPSV	464.28	y6-H2O	626.35	66	17	0.09	x
				y6	644.36	66	19	0.09	x
				y7	743.43	66	17	0.09	x
